# Supplementary material for: Nanosafety: An Evolving Concept to Bring the Safest Possible Nanomaterials to Society and Environment
Source: Nanomaterials (Basel). 2022 May 25;12(11):1810. doi: 10.3390/nano12111810 (PMC9181910; doi:10.3390/nano12111810)
Supplement: Supplementary file 1 [file nanomaterials-12-01810-s001.zip]

Archive with 1 entries (1 files):
- nanomaterials-1728934-supplementary.pdf
